# Supplementary material for: A multi-center, prospective cohort study of whole blood gene expression in the tuberculosis-diabetes interaction
Source: Sci Rep. 2023 May 12;13:7769. doi: 10.1038/s41598-023-34847-9 (PMC10180618; doi:10.1038/s41598-023-34847-9)
Supplement: Supplementary file 1 — Supplementary Information 1. [file 41598_2023_34847_MOESM1_ESM.xlsx]

## Sheet: Brazil_TB
genes

## Sheet: Brazil_TBDM
genes

## Sheet: Brazil_DM
genes

## Sheet: india_TB
genes

## Sheet: india_TBDM
genes

## Sheet: india_DM
genes

## Sheet: south_africa_TB
genes

## Sheet: south_africa_TBDM
genes

## Sheet: south_africa_DM
genes

## Sheet: romania_TB
genes

[truncated: 2 more sheets: romania_TBDM, romania_DM]
