# Supplementary material for: A multi-center, prospective cohort study of whole blood gene expression in the tuberculosis-diabetes interaction
Source: Sci Rep. 2023 May 12;13:7769. doi: 10.1038/s41598-023-34847-9 (PMC10180618; doi:10.1038/s41598-023-34847-9)
Supplement: Supplementary file 2 — Supplementary Information 2. [file 41598_2023_34847_MOESM2_ESM.xlsx]

## Sheet: Tuberculosis
	Brazil		India		South Africa		Romania
Signature name	AUC	IC	AUC	IC	AUC	IC	AUC	IC
Anderson_42	0.698	(0.512 - 0.883)	0.671	(0.574 - 0.768)	0.723	(0.535 - 0.912)	0.733	(0.508 - 0.959)
Anderson_OD_51	0.885	(0.785 - 0.985)	0.491	(0.384 - 0.597)	0.784	(0.62 - 0.948)	0.9	(0.774 - 1)
Berry_393	0.786	(0.648 - 0.925)	0.768	(0.683 - 0.853)	0.67	(0.457 - 0.884)	0.883	(0.744 - 1)
Berry_OD_86	0.853	(0.735 - 0.971)	0.677	(0.581 - 0.773)	0.871	(0.701 - 1)	0.842	(0.64 - 1)
Blankley_380	0.777	(0.632 - 0.922)	0.589	(0.49 - 0.688)	0.792	(0.633 - 0.95)	0.908	(0.787 - 1)
Blankley_5	0.925	(0.848 - 1)	0.858	(0.79 - 0.927)	0.97	(0.914 - 1)	0.817	(0.587 - 1)
Bloom_OD_144	0.816	(0.69 - 0.942)	0.727	(0.636 - 0.818)	0.78	(0.61 - 0.95)	0.858	(0.702 - 1)
Bloom_RES_268	0.874	(0.766 - 0.981)	0.777	(0.691 - 0.862)	0.792	(0.633 - 0.95)	0.908	(0.787 - 1)
Bloom_RES_558	0.749	(0.607 - 0.892)	0.786	(0.702 - 0.871)	0.659	(0.461 - 0.857)	0.833	(0.64 - 1)
Chen_HIV_4	0.683	(0.551 - 0.815)	0.752	(0.665 - 0.839)	0.521	(0.48 - 0.562)	0.5	(0.5 - 0.5)
Chendi_HIV_2	0.487	(0.275 - 0.699)	0.487	(0.275 - 0.699)	0.487	(0.275 - 0.699)	0.487	(0.275 - 0.699)
Darboe_RISK_11	0.903	(0.817 - 0.989)	0.866	(0.798 - 0.933)	0.951	(0.887 - 1)	0.817	(0.588 - 1)
Dawany_HIV_251	0.864	(0.745 - 0.984)	0.852	(0.783 - 0.921)	0.902	(0.8 - 1)	0.85	(0.68 - 1)
Duffy_23	0.77	(0.642 - 0.898)	0.527	(0.439 - 0.615)	0.598	(0.389 - 0.808)	0.583	(0.314 - 0.853)
Esmail_203	0.513	(0.32 - 0.705)	0.747	(0.66 - 0.835)	0.686	(0.469 - 0.902)	0.858	(0.704 - 1)
Esmail_82	0.522	(0.333 - 0.71)	0.747	(0.66 - 0.835)	0.716	(0.499 - 0.933)	0.758	(0.539 - 0.978)
Esmail_OD_893	0.441	(0.251 - 0.632)	0.427	(0.326 - 0.527)	0.623	(0.428 - 0.818)	0.65	(0.419 - 0.881)
Estevez_133	0.524	(0.33 - 0.719)	0.65	(0.558 - 0.742)	0.5	(0.5 - 0.5)	0.5	(0.5 - 0.5)
Estevez_259	0.533	(0.339 - 0.727)	0.616	(0.535 - 0.698)	0.657	(0.453 - 0.861)	0.608	(0.365 - 0.852)
Gjoen_10	0.669	(0.497 - 0.841)	0.851	(0.779 - 0.924)	0.53	(0.321 - 0.739)	0.558	(0.27 - 0.846)
Gjoen_7	0.772	(0.634 - 0.911)	0.895	(0.835 - 0.955)	0.769	(0.587 - 0.951)	0.608	(0.357 - 0.86)
Gliddon_2_OD_4	0.513	(0.327 - 0.698)	0.828	(0.749 - 0.907)	0.665	(0.454 - 0.876)	0.671	(0.432 - 0.91)
Gliddon_HIV_3	0.92	(0.842 - 0.997)	0.835	(0.757 - 0.912)	0.845	(0.669 - 1)	1	(1 - 1)
Gliddon_OD_3	0.92	(0.842 - 0.997)	0.835	(0.757 - 0.912)	0.845	(0.669 - 1)	1	(1 - 1)
Gliddon_OD_4	0.513	(0.327 - 0.698)	0.828	(0.749 - 0.907)	0.665	(0.454 - 0.876)	0.671	(0.432 - 0.91)
Gong_OD_4	0.922	(0.841 - 1)	0.859	(0.792 - 0.926)	0.951	(0.887 - 1)	0.817	(0.588 - 1)
Heycken_FAIL_22	0.566	(0.382 - 0.749)	0.858	(0.79 - 0.927)	0.701	(0.517 - 0.885)	0.742	(0.5 - 0.984)
Hoang_OD_13	0.576	(0.406 - 0.746)	0.644	(0.546 - 0.742)	0.917	(0.821 - 1)	0.925	(0.812 - 1)
Hoang_OD_20	0.703	(0.559 - 0.848)	0.873	(0.809 - 0.937)	0.521	(0.48 - 0.562)	0.533	(0.385 - 0.681)
Hoang_OD_3	0.487	(0.275 - 0.699)	0.487	(0.275 - 0.699)	0.487	(0.275 - 0.699)	0.487	(0.275 - 0.699)
Huang_OD_13	0.517	(0.332 - 0.703)	0.541	(0.489 - 0.592)	0.53	(0.338 - 0.723)	0.662	(0.456 - 0.869)
Jacobsen_3	0.717	(0.565 - 0.869)	0.832	(0.751 - 0.912)	0.723	(0.538 - 0.909)	0.8	(0.575 - 1)
Jenum_8	0.844	(0.716 - 0.972)	0.7	(0.601 - 0.799)	0.614	(0.4 - 0.828)	0.975	(0.92 - 1)
Kaforou_27	0.763	(0.623 - 0.904)	0.854	(0.782 - 0.926)	0.841	(0.687 - 0.995)	0.708	(0.481 - 0.936)
Kaforou_OD_44	0.846	(0.723 - 0.969)	0.575	(0.472 - 0.678)	0.682	(0.466 - 0.898)	0.875	(0.691 - 1)
Kaforou_OD_53	0.878	(0.777 - 0.979)	0.854	(0.782 - 0.927)	0.936	(0.859 - 1)	0.833	(0.656 - 1)
Kulkarni_HIV_2	0.913	(0.828 - 0.997)	0.811	(0.734 - 0.888)	0.689	(0.454 - 0.925)	0.933	(0.814 - 1)
LauxdaCosta_OD_3	0.931	(0.857 - 1)	0.884	(0.824 - 0.944)	0.981	(0.948 - 1)	0.975	(0.92 - 1)
Lee_4	0.772	(0.623 - 0.922)	0.589	(0.484 - 0.693)	0.545	(0.316 - 0.775)	0.8	(0.61 - 0.99)
Leong_24	0.897	(0.794 - 0.999)	0.877	(0.812 - 0.942)	0.784	(0.585 - 0.984)	0.933	(0.836 - 1)
Leong_RISK_29	0.933	(0.863 - 1)	0.807	(0.727 - 0.888)	0.83	(0.671 - 0.988)	0.908	(0.773 - 1)
Long_RES_10	0.782	(0.635 - 0.928)	0.781	(0.697 - 0.866)	0.517	(0.283 - 0.751)	0.796	(0.581 - 1)
Maertzdorf_15	0.952	(0.892 - 1)	0.858	(0.789 - 0.926)	0.962	(0.908 - 1)	1	(1 - 1)
Maertzdorf_4	0.899	(0.811 - 0.987)	0.848	(0.772 - 0.923)	1	(1 - 1)	0.992	(0.969 - 1)
Maertzdorf_OD_100	0.628	(0.455 - 0.8)	0.649	(0.55 - 0.748)	0.667	(0.467 - 0.866)	0.767	(0.559 - 0.974)
PennNich_RISK_6	0.57	(0.38 - 0.761)	0.848	(0.776 - 0.921)	0.75	(0.551 - 0.949)	0.808	(0.621 - 0.995)
Qian_OD_17	0.841	(0.727 - 0.956)	0.81	(0.731 - 0.888)	0.939	(0.866 - 1)	0.825	(0.593 - 1)
Rajan_HIV_5	0.768	(0.627 - 0.909)	0.815	(0.735 - 0.895)	0.811	(0.648 - 0.973)	0.892	(0.751 - 1)
Roe_3	0.94	(0.875 - 1)	0.859	(0.79 - 0.927)	0.981	(0.946 - 1)	0.967	(0.905 - 1)
Roe_OD_4	0.531	(0.36 - 0.702)	0.694	(0.599 - 0.79)	0.485	(0.279 - 0.691)	0.708	(0.472 - 0.945)
Sambarey_HIV_10	0.908	(0.82 - 0.996)	0.834	(0.755 - 0.914)	0.92	(0.832 - 1)	0.825	(0.637 - 1)
Singhania_OD_20	0.848	(0.732 - 0.965)	0.779	(0.696 - 0.862)	0.75	(0.562 - 0.938)	0.696	(0.453 - 0.939)
Sivakumaran_11	0.547	(0.362 - 0.732)	0.594	(0.492 - 0.697)	0.739	(0.551 - 0.926)	0.717	(0.466 - 0.968)
Sloot_HIV_2	0.677	(0.516 - 0.838)	0.554	(0.471 - 0.638)	0.58	(0.395 - 0.764)	0.558	(0.31 - 0.807)
Suliman_4	0.913	(0.827 - 0.998)	0.845	(0.767 - 0.922)	0.913	(0.808 - 1)	1	(1 - 1)
Suliman_RISK_2	0.913	(0.827 - 0.998)	0.848	(0.772 - 0.923)	0.909	(0.804 - 1)	1	(1 - 1)
Suliman_RISK_4	0.8	(0.626 - 0.974)	0.828	(0.756 - 0.9)	0.837	(0.672 - 1)	0.85	(0.647 - 1)
Sweeney_OD_3	0.977	(0.943 - 1)	0.846	(0.772 - 0.919)	0.928	(0.842 - 1)	0.85	(0.649 - 1)
Tabone_OD_11	0.871	(0.767 - 0.976)	0.716	(0.623 - 0.809)	0.879	(0.765 - 0.992)	0.825	(0.635 - 1)
Tabone_RES_25	0.943	(0.876 - 1)	0.701	(0.605 - 0.798)	0.951	(0.886 - 1)	0.975	(0.92 - 1)
Tabone_RES_27	0.533	(0.339 - 0.728)	0.636	(0.561 - 0.71)	0.708	(0.493 - 0.923)	0.604	(0.358 - 0.85)
Thompson_9	0.947	(0.889 - 1)	0.843	(0.765 - 0.92)	0.894	(0.784 - 1)	0.967	(0.905 - 1)
Thompson_FAIL_13	0.579	(0.384 - 0.775)	0.723	(0.63 - 0.815)	0.697	(0.478 - 0.916)	0.858	(0.68 - 1)
Thompson_RES_5	0.807	(0.674 - 0.94)	0.748	(0.658 - 0.837)	0.883	(0.769 - 0.996)	0.8	(0.568 - 1)
Tornheim_71	0.703	(0.55 - 0.857)	0.852	(0.778 - 0.926)	0.58	(0.386 - 0.773)	0.567	(0.314 - 0.82)
Tornheim_RES_25	0.793	(0.661 - 0.925)	0.757	(0.67 - 0.845)	0.83	(0.685 - 0.974)	0.767	(0.538 - 0.995)
Verhagen_10	0.772	(0.63 - 0.915)	0.58	(0.477 - 0.683)	0.655	(0.446 - 0.865)	0.483	(0.215 - 0.752)
Walter_51	0.602	(0.418 - 0.787)	0.583	(0.479 - 0.687)	0.585	(0.368 - 0.803)	0.558	(0.272 - 0.845)
Walter_PNA_119	0.566	(0.364 - 0.767)	0.448	(0.344 - 0.552)	0.614	(0.412 - 0.815)	0.692	(0.454 - 0.929)
Walter_PNA_47	0.545	(0.34 - 0.749)	0.543	(0.441 - 0.645)	0.566	(0.345 - 0.787)	0.492	(0.232 - 0.751)
Zak_RISK_16	0.903	(0.817 - 0.989)	0.846	(0.77 - 0.922)	0.951	(0.887 - 1)	0.817	(0.588 - 1)
Zhao_NANO_6	0.639	(0.462 - 0.817)	0.858	(0.785 - 0.931)	0.708	(0.508 - 0.909)	0.858	(0.691 - 1)
Zimmer_RES_3	0.977	(0.943 - 1)	0.846	(0.772 - 0.919)	0.928	(0.842 - 1)	0.85	(0.649 - 1)
RISK11	0.903	(0.817 - 0.989)	0.866	(0.798 - 0.933)	0.951	(0.887 - 1)	0.817	(0.588 - 1)
RISK6	0.57	(0.38 - 0.761)	0.848	(0.776 - 0.921)	0.75	(0.551 - 0.949)	0.808	(0.621 - 0.995)
BATF2	0.815	(0.686 - 0.944)	0.808	(0.737 - 0.879)	0.867	(0.735 - 1)	0.85	(0.7 - 1)

## Sheet: Tuberculosis and Diabetes
	Brazil		India		South Africa		Romania
	AUC	IC	AUC	IC	AUC	IC	AUC	IC
Anderson_42	0.785	(0.646 - 0.924)	0.647	(0.534 - 0.759)	0.828	(0.691 - 0.965)	0.728	(0.529 - 0.927)
Anderson_OD_51	0.875	(0.772 - 0.978)	0.598	(0.48 - 0.716)	0.847	(0.709 - 0.986)	0.761	(0.575 - 0.947)
Berry_393	0.832	(0.713 - 0.952)	0.809	(0.718 - 0.899)	0.789	(0.632 - 0.946)	0.961	(0.898 - 1)
Berry_OD_86	0.802	(0.675 - 0.929)	0.766	(0.673 - 0.859)	0.886	(0.753 - 1)	0.728	(0.522 - 0.934)
Blankley_380	0.83	(0.71 - 0.951)	0.56	(0.453 - 0.668)	0.847	(0.708 - 0.986)	0.944	(0.867 - 1)
Blankley_5	0.954	(0.894 - 1)	0.894	(0.829 - 0.959)	0.969	(0.926 - 1)	0.883	(0.733 - 1)
Bloom_OD_144	0.88	(0.774 - 0.986)	0.685	(0.574 - 0.797)	0.861	(0.726 - 0.996)	0.739	(0.544 - 0.933)
Bloom_RES_268	0.901	(0.808 - 0.994)	0.759	(0.661 - 0.857)	0.847	(0.708 - 0.986)	0.944	(0.867 - 1)
Bloom_RES_558	0.701	(0.548 - 0.854)	0.729	(0.624 - 0.835)	0.706	(0.541 - 0.87)	0.589	(0.345 - 0.833)
Chen_HIV_4	0.667	(0.537 - 0.796)	0.801	(0.713 - 0.889)	0.553	(0.479 - 0.626)	0.533	(0.468 - 0.599)
Chendi_HIV_2	0.487	(0.275 - 0.699)	0.487	(0.275 - 0.699)	0.487	(0.275 - 0.699)	0.487	(0.275 - 0.699)
Darboe_RISK_11	0.946	(0.889 - 1)	0.899	(0.836 - 0.962)	0.964	(0.914 - 1)	0.872	(0.715 - 1)
Dawany_HIV_251	0.877	(0.773 - 0.981)	0.841	(0.759 - 0.922)	0.928	(0.85 - 1)	0.706	(0.501 - 0.91)
Duffy_23	0.588	(0.437 - 0.74)	0.601	(0.497 - 0.704)	0.733	(0.57 - 0.897)	0.65	(0.434 - 0.866)
Esmail_203	0.611	(0.433 - 0.788)	0.735	(0.632 - 0.838)	0.772	(0.625 - 0.92)	0.85	(0.702 - 0.998)
Esmail_82	0.632	(0.458 - 0.807)	0.735	(0.632 - 0.838)	0.897	(0.781 - 1)	0.828	(0.666 - 0.989)
Esmail_OD_893	0.639	(0.461 - 0.816)	0.453	(0.346 - 0.559)	0.658	(0.483 - 0.834)	0.611	(0.385 - 0.837)
Estevez_133	0.473	(0.289 - 0.657)	0.665	(0.557 - 0.774)	0.533	(0.468 - 0.599)	0.5	(0.5 - 0.5)
Estevez_259	0.551	(0.363 - 0.738)	0.54	(0.458 - 0.621)	0.671	(0.485 - 0.857)	0.753	(0.571 - 0.935)
Gjoen_10	0.622	(0.452 - 0.791)	0.894	(0.825 - 0.964)	0.581	(0.386 - 0.775)	0.642	(0.42 - 0.864)
Gjoen_7	0.871	(0.768 - 0.974)	0.952	(0.913 - 0.991)	0.753	(0.583 - 0.922)	0.628	(0.406 - 0.85)
Gliddon_2_OD_4	0.656	(0.487 - 0.824)	0.92	(0.861 - 0.979)	0.79	(0.649 - 0.931)	0.594	(0.373 - 0.816)
Gliddon_HIV_3	0.959	(0.907 - 1)	0.909	(0.845 - 0.974)	0.861	(0.721 - 1)	0.983	(0.946 - 1)
Gliddon_OD_3	0.959	(0.907 - 1)	0.909	(0.845 - 0.974)	0.861	(0.721 - 1)	0.983	(0.946 - 1)
Gliddon_OD_4	0.656	(0.487 - 0.824)	0.92	(0.861 - 0.979)	0.79	(0.649 - 0.931)	0.594	(0.373 - 0.816)
Gong_OD_4	0.963	(0.919 - 1)	0.898	(0.834 - 0.961)	0.964	(0.914 - 1)	0.872	(0.715 - 1)
Heycken_FAIL_22	0.641	(0.46 - 0.822)	0.894	(0.829 - 0.959)	0.697	(0.517 - 0.877)	0.611	(0.388 - 0.834)
Hoang_OD_13	0.751	(0.602 - 0.899)	0.631	(0.514 - 0.747)	0.953	(0.895 - 1)	0.994	(0.979 - 1)
Hoang_OD_20	0.791	(0.65 - 0.933)	0.897	(0.834 - 0.96)	0.521	(0.42 - 0.621)	0.572	(0.436 - 0.708)
Hoang_OD_3	0.487	(0.275 - 0.699)	0.487	(0.275 - 0.699)	0.487	(0.275 - 0.699)	0.487	(0.275 - 0.699)
Huang_OD_13	0.553	(0.376 - 0.729)	0.542	(0.486 - 0.597)	0.61	(0.443 - 0.776)	0.669	(0.475 - 0.864)
Jacobsen_3	0.843	(0.729 - 0.957)	0.917	(0.857 - 0.977)	0.647	(0.466 - 0.829)	0.667	(0.451 - 0.882)
Jenum_8	0.755	(0.6 - 0.91)	0.697	(0.578 - 0.816)	0.753	(0.589 - 0.916)	0.839	(0.686 - 0.992)
Kaforou_27	0.951	(0.889 - 1)	0.93	(0.875 - 0.984)	0.703	(0.537 - 0.868)	0.733	(0.534 - 0.932)
Kaforou_OD_44	0.787	(0.644 - 0.93)	0.625	(0.51 - 0.74)	0.833	(0.683 - 0.983)	0.806	(0.62 - 0.991)
Kaforou_OD_53	0.809	(0.676 - 0.942)	0.93	(0.872 - 0.987)	0.947	(0.87 - 1)	0.806	(0.632 - 0.979)
Kulkarni_HIV_2	0.946	(0.883 - 1)	0.865	(0.792 - 0.938)	0.908	(0.787 - 1)	0.906	(0.798 - 1)
LauxdaCosta_OD_3	0.978	(0.947 - 1)	0.925	(0.873 - 0.977)	0.953	(0.883 - 1)	0.883	(0.738 - 1)
Lee_4	0.606	(0.421 - 0.791)	0.525	(0.408 - 0.642)	0.675	(0.504 - 0.846)	0.622	(0.397 - 0.847)
Leong_24	0.961	(0.91 - 1)	0.915	(0.857 - 0.973)	0.933	(0.836 - 1)	0.767	(0.574 - 0.959)
Leong_RISK_29	0.839	(0.722 - 0.955)	0.818	(0.735 - 0.902)	0.856	(0.709 - 1)	0.844	(0.665 - 1)
Long_RES_10	0.826	(0.707 - 0.944)	0.811	(0.717 - 0.905)	0.624	(0.425 - 0.822)	0.542	(0.314 - 0.769)
Maertzdorf_15	0.974	(0.938 - 1)	0.893	(0.827 - 0.958)	0.967	(0.92 - 1)	0.956	(0.886 - 1)
Maertzdorf_4	0.953	(0.895 - 1)	0.883	(0.812 - 0.955)	0.956	(0.891 - 1)	0.856	(0.699 - 1)
Maertzdorf_OD_100	0.782	(0.648 - 0.916)	0.635	(0.519 - 0.751)	0.711	(0.533 - 0.889)	0.661	(0.444 - 0.878)
PennNich_RISK_6	0.594	(0.416 - 0.771)	0.875	(0.804 - 0.946)	0.711	(0.54 - 0.882)	0.922	(0.816 - 1)
Qian_OD_17	0.886	(0.792 - 0.98)	0.874	(0.807 - 0.942)	0.858	(0.726 - 0.99)	0.728	(0.513 - 0.942)
Rajan_HIV_5	0.935	(0.864 - 1)	0.92	(0.862 - 0.977)	0.908	(0.817 - 0.999)	0.928	(0.824 - 1)
Roe_3	0.961	(0.912 - 1)	0.902	(0.839 - 0.964)	0.969	(0.925 - 1)	0.889	(0.746 - 1)
Roe_OD_4	0.673	(0.512 - 0.835)	0.738	(0.635 - 0.842)	0.75	(0.593 - 0.907)	0.8	(0.629 - 0.971)
Sambarey_HIV_10	0.927	(0.852 - 1)	0.867	(0.795 - 0.939)	0.908	(0.819 - 0.998)	0.939	(0.854 - 1)
Singhania_OD_20	0.897	(0.796 - 0.998)	0.766	(0.672 - 0.86)	0.753	(0.581 - 0.924)	0.744	(0.542 - 0.947)
Sivakumaran_11	0.628	(0.452 - 0.804)	0.564	(0.447 - 0.68)	0.806	(0.669 - 0.942)	0.578	(0.349 - 0.807)
Sloot_HIV_2	0.602	(0.445 - 0.76)	0.549	(0.46 - 0.639)	0.661	(0.486 - 0.836)	0.694	(0.503 - 0.886)
Suliman_4	0.968	(0.921 - 1)	0.928	(0.87 - 0.986)	0.969	(0.926 - 1)	0.994	(0.979 - 1)
Suliman_RISK_2	0.97	(0.924 - 1)	0.933	(0.88 - 0.986)	0.975	(0.938 - 1)	0.967	(0.91 - 1)
Suliman_RISK_4	0.785	(0.623 - 0.947)	0.851	(0.77 - 0.932)	0.864	(0.731 - 0.997)	1	(1 - 1)
Sweeney_OD_3	0.961	(0.909 - 1)	0.905	(0.839 - 0.971)	0.944	(0.865 - 1)	0.761	(0.569 - 0.953)
Tabone_OD_11	0.895	(0.805 - 0.984)	0.722	(0.618 - 0.826)	0.931	(0.855 - 1)	0.717	(0.512 - 0.922)
Tabone_RES_25	0.961	(0.908 - 1)	0.833	(0.75 - 0.915)	0.964	(0.901 - 1)	0.989	(0.963 - 1)
Tabone_RES_27	0.63	(0.45 - 0.81)	0.597	(0.507 - 0.687)	0.792	(0.642 - 0.942)	0.631	(0.416 - 0.845)
Thompson_9	0.972	(0.934 - 1)	0.931	(0.878 - 0.984)	0.944	(0.873 - 1)	0.978	(0.936 - 1)
Thompson_FAIL_13	0.544	(0.336 - 0.752)	0.792	(0.702 - 0.882)	0.764	(0.587 - 0.941)	0.967	(0.911 - 1)
Thompson_RES_5	0.806	(0.67 - 0.943)	0.757	(0.658 - 0.857)	0.944	(0.875 - 1)	0.878	(0.742 - 1)
Tornheim_71	0.796	(0.669 - 0.923)	0.931	(0.873 - 0.988)	0.65	(0.476 - 0.824)	0.517	(0.289 - 0.744)
Tornheim_RES_25	0.785	(0.654 - 0.916)	0.759	(0.662 - 0.857)	0.767	(0.611 - 0.923)	0.767	(0.584 - 0.95)
Verhagen_10	0.742	(0.595 - 0.889)	0.598	(0.478 - 0.717)	0.794	(0.65 - 0.939)	0.7	(0.495 - 0.905)
Walter_51	0.619	(0.446 - 0.793)	0.579	(0.465 - 0.693)	0.615	(0.438 - 0.792)	0.583	(0.35 - 0.816)
Walter_PNA_119	0.682	(0.496 - 0.868)	0.591	(0.477 - 0.705)	0.631	(0.452 - 0.809)	0.706	(0.48 - 0.931)
Walter_PNA_47	0.559	(0.351 - 0.767)	0.521	(0.406 - 0.636)	0.614	(0.423 - 0.805)	0.456	(0.237 - 0.674)
Zak_RISK_16	0.946	(0.889 - 1)	0.935	(0.881 - 0.988)	0.964	(0.914 - 1)	0.872	(0.715 - 1)
Zhao_NANO_6	0.665	(0.486 - 0.843)	0.942	(0.889 - 0.994)	0.747	(0.57 - 0.925)	1	(1 - 1)
Zimmer_RES_3	0.961	(0.909 - 1)	0.905	(0.839 - 0.971)	0.944	(0.865 - 1)	0.761	(0.569 - 0.953)
RISK11	0.946	(0.889 - 1)	0.899	(0.836 - 0.962)	0.964	(0.914 - 1)	0.872	(0.715 - 1)
RISK6	0.594	(0.416 - 0.771)	0.875	(0.804 - 0.946)	0.711	(0.54 - 0.882)	0.922	(0.816 - 1)
BATF2	0.901	(0.802 - 1)	0.842	(0.768 - 0.915)	0.858	(0.739 - 0.977)	0.817	(0.665 - 0.969)
